# Supplementary material for: Changes in horizontal strabismus after inferior rectus muscle recession with or without nasal transposition in thyroid eye disease: A retrospective, observational study
Source: PLoS One. 2020 Oct 1;15(10):e0240019. doi: 10.1371/journal.pone.0240019 (PMC7529222; doi:10.1371/journal.pone.0240019)
Supplement: S1 File — (XLSX) [file pone.0240019.s002.xlsx]

## Sheet: All data
					Amount of IRM Recession (mm)	Amount of IRM transposition (muscle width)	Synoptophore													MRI (mm2)
							Pre-ope (degrees)					Post-ope (degrees)					Post-Pre (degrees)			Affected side						Unaffected side
	Sex	Side	Smoking	Corticosteroid/Radiation			Horizontal	Subtraction	Vertical	R/L	Cycloduction	Horizontal	Subtraction	Vertical	R/L	Cycloduction	Horizontal	Vertical	Cycloduction	IR	MR	LR	SR	SO	IO	IR
1	F	L	0	Y	4	0.25	6	-1	10	R/L	-3	5	1	1	R/L	0	1	9	3	91.55	54.32	78.28	26.86	14.65	38.8	44.56
2	F	R	0	N	7	0.66	5	-3	10	L/R	-5	4	-3	1	L/R	-2	1	9	3	71.41	31.93	108.15	24.38	16.82	22.32	40.51
3	F	L	0	N	2.5	0.5	8	-1	6	R/L	-5	7	-2	0	R/L	-2	1	6	3	35.38	20	102.83	22.19	10.77	34.33	42.41
4	M	L	0	Y	4	0.75	1	-2	11	R/L	-7	0	-3	8	R/L	-1	1	3	6	93.34	31.96	107.25	26.26	18.04	24.05	40.18
5	F	L	0	N	9	0.5	6	0	23	R/L	-5	-1	1	10	R/L	-2	7	13	3	71.4	32.6	107.22	21.23	24.08	34.69	40.97
6	M	R	0	Y	4	0.25	8	5	11	L/R	-5	7	2	3	L/R	-1	1	8	4	93.73	52.53	188.14	48.41	26.78	32.27	66.95
7	F	L	2	Y	3.5	0.25	8	2	8	R/L	-3	5	1	0		0	3	8	3	83.43	54.59	140.42	26.78	20.26	42.97	57.33
8	F	R	3	N	4	0.5	7	0	12	L/R	-5	4	1	-1	R/L	0	3	13	5	85.75	30.43	156.57	26.8	20.67	29.61	67.95
9	F	L	0	Y	9	0.75	20	4	25	R/L	-11	15	1	3	R/L	-1	5	22	10	97.36	39.26	126.24	12.21	11.62	14.88	58.5
10	F	L	0	N	3.5	0.25	3	-1	9	R/L	-3	0	1	1	R/L	0	3	8	3	88.99	48.12	133.81	31.86	15.82	40.5	45.26
11	F	L	0	N	4.5	0	3	2	13	R/L	1	0	2	0		2	3	13	1	43.16	37.99	98.44	16.8	14.94	14.65	30.96
12	F	L	0	N	7	0	0	-3	20	R/L	0	-1	1	2	R/L	0	1	18	0	78.43	41.96	142.97	26.08	27.69	24.56	41.35
13	F	R	0	N	6.5	1	0	0	18	L/R	-15	-2	2	-2	R/L	-2	2	20	13	74.84	28.45	184.9	14.49	19.33	12.82	42.14
14	F	L	0	N	5	0.25	14	1	14	R/L	-3	10	1	2	R/L	0	4	12	3	82.35	42.35	81.25	16.94	16.75	21.82	41.77
15	M	L	1	N	6.5	0	-1	-1	17	R/L	-2	-2	0	3	R/L		1	14	2	83.62	44.56	126.34	14.04	26.25	29.3	48.37
16	F	R	0	Y	5.5	0	0	-3	13	L/R	0	-4	0	-4	R/L	0	4	17	0	75.15	43.95	116.02	25.07	15.82	32.52	24.82
17	F	R	0	Y	2.5	0.75	8	-2	8	L/R	-8	2	-3	0		0	6	8	8	78.48	56.85	126.33	55.08	20.5	22	95.7
18	F	R	0	N	8	1	5	3	27	L/R	-14	3	0	1.5	L/R	0	2	25.5	14	103.71	43.51	122.83	19.78	13.62	25.41	52.73																1	10本以下
19	F	L	0	N	8	0.5	-1	0	15	R/L	-4	-2	0	6	R/L	-1	1	9	3	60.76	42.91	110.94	39.82	27.46	48.06	49.78																2	10-20
20	F	L	2	Y	3.5	0	8	0	9	R/L	0	5	1	0		0	3	9	0	90.77	57.68	157.24	20.29	18.33	21.92	50.53
21	M	R	2	Y	3	0	3	0	9	L/R	-2	1	-1	1	L/R	0	2	8	2	136.38	52.34	175.78	47.1	20.64	19.03	61.24
22	M	R	2	N	4.5	0.33	4	1	12	L/R	-4	3	1	-1	R/L	-1	1	13	3	89.42	37.69	113.01	50.05	32.65	32.04	56.46
23	F	L	3	Y	7	0.67	7	-1	20	R/L	-8	2	0	0		-1	5	20	7	62.06	25.2	89.05	13.91	11.66	16.52	44.41
24	F	R	0	N	8	0	5	0	19	L/R	3	2	-1	18	L/R	4	3	1	1	97.52	37.82	117.66	22.12	14.09	46.47	23.32
AVE					5.41667	0.375	5.29167	0	14.125		-4.5	2.625	0.125	2.1875		-0.347826	2.66667	11.9375	4.16667	82.0413	41.2083	125.486	27.0229	19.135	28.3975	48.675
SD					2.07818	0.338171	4.82276	2.08514	5.76581		4.39367	4.30179	1.5411	4.53204		1.33514	1.76109	6.01865	3.78402	20.1526	10.3512	30.0789	12.2996	5.81317	10.1112	15.1543
1	F	R	0	Y	4.5	0.33	9	-2	11	L/R	-5	9	-2	-2	R/L	0	0	13	5	75.89	40.82	152	25.2	21.08	11.14	52.56
2	M	R	0	Y	3.5	0.25	6	-2	8	L/R	-3	6	0	2	L/R	2	0	6	5	134.24	48.75	185.74	32.62	29.87	44.29	47.72
3	F	L	0	Y	8	0.33	-2	0	20	R/L	-5	-2	-1	8	R/L	0	0	12	5	94.06	39.78	90.17	24.6	23.03	32.23	60.19
4	M	R	3	Y	3	0.33	0	0	7	L/R	-3	0	-2	0		0	0	7	3	80.51	31.68	156.38	18.97	24.01	38.94	27.64
5	M	L	3	N	3	0	2	-1	8	R/L	0	2	1	1	R/L	1	0	7	1	104.87	31.02	96.49	28.06	23.63	29.06	51.76
6	F	R	0	Y	8	0.5	1	2	21	L/R	-4	1	1	0		0	0	21	4	71.35	28.85	86.23	18.23	16.75	12.39	52.88
7	F	R	0	N	5	1	19	0	14	L/R	-19	19	-1	-0.5	R/L	-3	0	14.5	16	84.22	31.39	131.69	58.35	18.74	26.61	13.43
8	M	L	0	Y	2	0.5	1	-2	5	R/L	-5	1	0	0		0	0	5	5	85.03	57.13	80.86	35.16	17.14	31.42	62.62
9	F	L	2	N	2.5	0	1	-1	6	R/L	0	1	0	0		0	0	6	0	50.48	35.46	60.1	15.55	12.63	43.16	39.05																1	mild	<1/4
10	F	R	0	Y	2.5	0.75	3	-2.5	5	L/R	-5	3	-1	0		0	0	5	5	41.87	33	92.27	22.36	12.78	31.4	27.41																3	>20
11	F	L	0	Y	3	0.75	1	0.5	7.5	R/L	-6	1	-2	0		0	0	7.5	6	63.28	63.93	101.51	17.36	23.55	46.97	33.18
AVE					4.09091	0.4575	3.72727	-0.727273	10.2273		-5	3.72727	-0.636364	0.772727		0	0	9.45455	5	80.5273	40.1645	112.131	26.9509	20.2918	31.6009	42.5855
SD					2.02056	0.338812	5.60991	1.30321	5.44962		4.82418	5.60991	1.06794	2.46211		1.12815	0	4.83573	3.90803	24.2994	11.1233	36.8517	11.5917	5.0042	11.2986	14.869
1	M	L	0	Y	5.5	0	4	-2	14	R/L	-1	6	-4	4	R/L	3	-2	10	4	78.96	42.23	102.98	20.94	30.21	16.48	65.92
2	M	L	0	Y	6.5	1	-17	2	13	R/L	-13	-10	-2	1	R/L	0	-7	12	13	140.08	40.86	146.94	15.11	19.23	50.81	92.35
3	M	L	0	Y	2	1	-4	-5	6	R/L	-6	0	-1	0		1	-4	6	7	68.66	41.13	125.17	24.05	28.48	31.51	54.42
4	F	R	0	N	2	0.25	6	0	2	L/R	-3	7	-2	-1	R/L	0	-1	3	3	57.61	42.53	140.53	24.23	32.51	40.92	53.78
5	F	L	0	N	2	0	0	2	6	R/L	-1	1	0	0		0	-1	6	1	63.14	27.27	103.32	19.01	23.68	20.6	29.78
6	M	R	0	Y	6.5	1	1	-3	16	L/R	-12	7	-2	4	L/R	-4	-6	12	8	52.18	41.19	162.37	46	26.78	17.8	54.92
7	F	R	0	N	5	0.5	23	4	15	L/R	-5	26	1	4	L/R	0	-3	11	5	40.29	29.2	159.96	11.91	17.22	39.1	39.16
8	M	L	0	N	3	1	3	-3	8	R/L	-6	5	0	0		0	-2	8	6	113.35	35.14	122.99	41.54	22.65	30.4	56.3
9	M	L	0	N	5.5	1	4	-1	15	R/L	-7	6	-8	3	R/L	0	-2	12	7	92.7	34.68	120.63	38.45	20.6	33.99	52.53
10	M	R	0	N	8	0.5	0	1	22	L/R	-8	5	0	-2	R/L	0	-5	24	8	122.57	50.81	160.68	41.54	21.97	30.5	50.81
11	F	R	0	Y	2	0.5	1	-3	3	L/R	-6	3	-1	0		-1	-2	3	5	110.25	39.62	138	25.46	33.3	32.54	105.46
12	M	L	3	N	4.5	1	-2	6	12	R/L	-11	1	-2	3	R/L	-4	-3	9	7	80.27	32.62	133.3	23.93	18.26	37.79	34.67
13	F	L	0	N	8	1	0	-5	20	R/L	-12	1	-3	2	R/L	-2	-1	18	10	98.53	29.53	90.98	20.94	16.14	31.24	43.6
14	F	L	0	N	4.5	0.25	-2	-1	14	R/L	-3	4	-1	1	R/L	0	-6	13	3	101.98	30.21	93.68	22.13	24.52	30.5	42.39
15	M	R	0	N	2	1	2	-3	7	L/R	-12	4	-3	0		-2	-2	7	10	85.38	40.38	118.84	24.23	34.44	37.79	82.09
16	F	L	3	N	8	0	4	-5	19	R/L	-5	8	4	0		0	-4	19	5	95.7	60.77	113.64	21.29	14.42	37.42	39.48
17	M	R	0	N	7	0.5	0	0	18	L/R	-4	1	2	4	L/R	0	-1	14	4	89.24	40.87	99.91	17.27	16.37	27.95	34.12
18	M	R	0	Y	4	0.75	3	0	11	L/R	-5	7	0.5	0		0	-4	11	5	105.74	55.62	235.52	42.57	36.74	27.47	54.93																0	なし
19	F	R	0	N	4	0	2	-1	11	L/R	-1	4	1	0		1.5	-2	11	2.5	66.47	33.16	112.21	24.79	18.76	17.9	24.88																2	moderate	1/4-1/2
20	M	L	2	N	8	1	-1	-5	20	R/L	-15	5	0	4	R/L	0	-6	16	15	56	41.67	96.38	17.94	17.31	45.53	76.71																3	severe	>1/2
21	M	L	3	N	5.5	0.75	2	-2	14	R/L	-4	3	-2	6	R/L	-2	-1	8	2	74.75	38.66	76.85	23.16	17.37	34.5	45.36
22	M	R	0	Y	3.5	0.5	-2	-2	8	L/R	-3	-1	-1	0		0	-1	8	3	108.81	39.36	148.61	39.69	16.1	34.84	45.97																0	吸わない
23	F	R	0	Y	4	0.67	0	-2	9	L/R	-9	2	-3	0		0	-2	9	9	72.09	46	106.76	38.1	28.84	20.6	39.48
24	F	R	0	N	3.5	0.67	5	-2	8.5	L/R	-7	10	-3	0		0	-5	8.5	7	60.45	39.45	148.52	28.81	18.95	32.32	34.77
25	M	R	1	Y	5	0.5	-9	-6	11	L/R	-3	-2	-1	8	L/R		-7	3	3	54.3	46.48	165.63	32.42	45.31	23.44	35.94
26	F	L	0	N	3.5	0.5	-4	-4	10	R/L	-6	0	-3	1	R/L	0	-4	9	6	57.13	34.39	113.71	42.9	17.75	14.05	46.78
27	F	R	3	N	2	0	-2	-1	4	L/R	-2	0	0	0		0	-2	4	2	36.01	25.02	111.99	20.94	21.29	24.03	35.71
AVE					4.62963	0.572273	0.62963	-1.51852	11.7222		-6.2963	3.81481	-1.24074	1.55556		-0.365385	-3.18519	10.1667	5.94444	80.8385	39.2167	127.781	27.7537	23.6741	30.4452	50.8263
SD					2.05498	0.353916	6.43995	2.847	5.40714		3.98859	5.94874	2.24195	2.35884		1.46668	1.98139	5.02876	3.39777	26.2294	8.24623	32.5002	9.89049	7.72871	9.03352	19.2387
